# Supplementary material for: Effects on Colonization Factors and Mechanisms Involved in Antimicrobial Sonophotodynamic Inactivation Mediated by Curcumin
Source: Pharmaceutics. 2023 Sep 30;15(10):2407. doi: 10.3390/pharmaceutics15102407 (PMC10610509; doi:10.3390/pharmaceutics15102407)
Supplement: Supplementary file 1 [file pharmaceutics-15-02407-s001.zip]

Archive with 16 entries (14 files):
- Confocal original images/
- Confocal original images/Control.tif
- Confocal original images/Light.tif
- Confocal original images/PDI.tif
- Confocal original images/SDI.tif
- Confocal original images/SPDI.tif
- Confocal original images/US.tif
- OCT original images/
- OCT original images/Control.tiff
- OCT original images/Light+US.tiff
- OCT original images/Light.tiff
- OCT original images/PDI.tiff
- OCT original images/SDI.tiff
- OCT original images/SPDI.tiff
- OCT original images/US.tiff
- Supplementary images.pdf
